# Supplementary material for: The Law Behind Dispute Onset: How Legal Uncertainty Drives Maritime Boundary Disputes
Source: J Conflict Resolut. 2024 Dec 5;69(7-8):1172–204. doi: 10.1177/00220027241305076 (PMC12274024; doi:10.1177/00220027241305076)
Supplement: Supplemental Material - The Law Behind Dispute Onset: How Legal Uncertainty Drives Maritime Boundary Dispute [file sj-zip-2-jcr-10.1177_00220027241305076.zip]

Archive with 3 entries (3 files):
- mbm_phi_jcr.RData
- TheLawBehind_Replication.R
- mbm_phi_wo_F0_jcr.RData
